# Supplementary material for: The cuproptosis-related signature predicts the prognosis and immune microenvironments of primary diffuse gliomas: a comprehensive analysis
Source: Hum Genomics. 2024 Jul 2;18:74. doi: 10.1186/s40246-024-00636-2 (PMC11220998; doi:10.1186/s40246-024-00636-2)
Supplement: Supplementary file 1 — Additional file 1: Fig. S1. Clinicopathological features of the TCGA, SWCH, and CGGA cohorts. [file 40246_2024_636_MOESM1_ESM.zip]

Archive with 8 entries (8 files):
- Fig. S1A.tif
- Fig. S1B.tif
- Fig. S1C.tif
- Fig. S1D.tif
- Fig. S1E.tif
- Fig. S1F.tif
- Fig. S1G.tif
- Fig. S1H.tif
