# Supplementary material for: The cuproptosis-related signature predicts the prognosis and immune microenvironments of primary diffuse gliomas: a comprehensive analysis
Source: Hum Genomics. 2024 Jul 2;18:74. doi: 10.1186/s40246-024-00636-2 (PMC11220998; doi:10.1186/s40246-024-00636-2)
Supplement: Supplementary file 2 — Additional file 2: Fig. S2. Relationship between CRGs and clinicopathological features in the TCGA cohort. A Heatmap of the expression of 19 CRGs and clinical parameters. B Relationship between the expression of 19 CRGs and the survival outcomes. C-G Kaplan–Meier curves showing significant differences in survival among five potential key CRGs. *p < 0.05; **p < 0.01; ***p < 0.001. [file 40246_2024_636_MOESM2_ESM.zip]

Archive with 7 entries (7 files):
- Fig. S2A.tif
- Fig. S2B.tif
- Fig. S2C.tif
- Fig. S2D.tif
- Fig. S2E.tif
- Fig. S2F.tif
- Fig. S2G.tif
