# Supplementary material for: The cuproptosis-related signature predicts the prognosis and immune microenvironments of primary diffuse gliomas: a comprehensive analysis
Source: Hum Genomics. 2024 Jul 2;18:74. doi: 10.1186/s40246-024-00636-2 (PMC11220998; doi:10.1186/s40246-024-00636-2)
Supplement: Supplementary file 3 — Additional file 3: Fig. S3. Functional Annotation in distinct risk subgroups. A Venn diagram showing intersecting DEGs between the CRG and immune risk subgroups. B Heatmap for the top 30 upregulated and downregulated genes. C The intersecting genes among the top 30 upregulated and downregulated DEGs in the CRG and immune risk groups. Heatmap of top 15 signaling pathways in the KEGG (D) and HALLMARK (E) gene sets. [file 40246_2024_636_MOESM3_ESM.zip]

Archive with 5 entries (5 files):
- Fig. S3A.tif
- Fig. S3B.tif
- Fig. S3C.tif
- Fig. S3D.tif
- Fig. S3E.tif
