# Supplementary material for: The cuproptosis-related signature predicts the prognosis and immune microenvironments of primary diffuse gliomas: a comprehensive analysis
Source: Hum Genomics. 2024 Jul 2;18:74. doi: 10.1186/s40246-024-00636-2 (PMC11220998; doi:10.1186/s40246-024-00636-2)
Supplement: Supplementary file 4 — Additional file 4: Fig. S4. Immune cell profiles in gliomas. Bar plot (A) and percentage abundance (B) of tumor-infiltrating immune cells showing the distribution of 22 immune cells. C Heatmap illustrating the relationships among CRG risk subgroups, clinical profiles, and 22 types of immune cells. [file 40246_2024_636_MOESM4_ESM.zip]

Archive with 3 entries (3 files):
- Fig. S4A.tif
- Fig. S4B.tif
- Fig. S4C.tif
