# Supplementary material for: The cuproptosis-related signature predicts the prognosis and immune microenvironments of primary diffuse gliomas: a comprehensive analysis
Source: Hum Genomics. 2024 Jul 2;18:74. doi: 10.1186/s40246-024-00636-2 (PMC11220998; doi:10.1186/s40246-024-00636-2)
Supplement: Supplementary file 5 — Additional file 5: Fig. S5. Analysis of tumor mutation, TIDE, immune checkpoints of tumor signature genes in gliomas. A A scatter plot showing TMB was positively correlated with the CRG score. B The characteristics of the top 10 most frequently mutated genes and variant classification. Scatter plot showing the correlation of TIDE, dysfunction, exclusion, and MSI with immune (C-F) and CRG (G-J) scores. K Analysis of immune checkpoints between CRG risk subgroups. L Heatmap illustrating the relationships among CRG risk subgroups, clinical profiles, and 22 types of immune cells. *p < 0.05;**p < 0.01;***p < 0.001. [file 40246_2024_636_MOESM5_ESM.zip]

Archive with 13 entries (13 files):
- Fig. S5A.tif
- Fig. S5B1.tif
- Fig. S5B2.tif
- Fig. S5C.tif
- Fig. S5D.tif
- Fig. S5E.tif
- Fig. S5F.tif
- Fig. S5G.tif
- Fig. S5H.tif
- Fig. S5I.tif
- Fig. S5J.tif
- Fig. S5K.tif
- Fig. S5L.tif
