# Supplementary material for: The cuproptosis-related signature predicts the prognosis and immune microenvironments of primary diffuse gliomas: a comprehensive analysis
Source: Hum Genomics. 2024 Jul 2;18:74. doi: 10.1186/s40246-024-00636-2 (PMC11220998; doi:10.1186/s40246-024-00636-2)
Supplement: Supplementary file 6 — Additional file 6: Fig. S6. Analysis of cytokines in gliomas. A The expression of most cytokines was preferentially detected in patients with high CRG scores. B The majority of 91 cytokines were associated with the CRG score than with the immune score. *p < 0.05;**p < 0.01; ***p < 0.001. [file 40246_2024_636_MOESM6_ESM.zip]

Archive with 2 entries (2 files):
- Fig. S6A.tif
- Fig. S6B.tif
